# Supplementary material for: Proteomic Profiling Identifies Co-Regulated Expression of Splicing Factors as a Characteristic Feature of Intravenous Leiomyomatosis
Source: Cancers (Basel). 2022 Jun 13;14(12):2907. doi: 10.3390/cancers14122907 (PMC9221257; doi:10.3390/cancers14122907)
Supplement: Supplementary file 1 [file cancers-14-02907-s001.zip]

Archive with 3 entries (3 files):
- supplementary figures.pdf
- Table S1.xlsx
- Table S2.xlsx
